# Supplementary material for: Evidence-based guidelines for controlling pH in mammalian live-cell culture systems
Source: Commun Biol. 2019 Apr 26;2:144. doi: 10.1038/s42003-019-0393-7 (PMC6486606; doi:10.1038/s42003-019-0393-7)
Supplement: Supplementary file 3 — Supplementary Data 1 [file 42003_2019_393_MOESM3_ESM.xlsx]

## Sheet: Supplementary Data 1
(1)		(2)	(3)	(4)	(5)	(6)	(7)	(8)	(9)	(10)
Medium type	GibcoTM (Thermo Fisher Scientific) manufacturer codes	Bicarbonate included (mM)	HEPES included (mM)	TARGET pH	Titration with HCl (mM)	Titration with NaOH (mM)	Add NaHCO3 (mM)	Incubator CO2 (%)	Buffering capacity (mM pH-1)	Osmolytes added (mOsm L-1)
DMEM	A14431, A14430, 10313, 10566, 10567, 10569, 10938, 11054, 11885, 11960, 11965, 11966, 11971, 11995, 12491, 21013, 21068, 31053.	44	0	7.8	0	0	10.05	0.05	124.5	20.1
		44	0	7.4	1.32	0	0	0.1	98.3	1.32
		44	0	7.4	22.66	0	0	0.05	49.1	22.66
		44	0	7	35.95	0	0	0.05	18.5	35.95
		44	0	6.6	41.51	0	0	0.05	5.7	41.51
MEM	A10490, 10370, 11090, 11095, 11380, 12492, 12561, 12571, 32561, 32571, 41061, 41090, 51200.	26	0	7.8	0	0	28.05	0.05	124.5	56.1
		26	0	7.4	4.66	0	0	0.05	49.1	4.66
		26	0	7	17.95	0	0	0.05	18.5	17.95
		26	0	6.6	23.51	0	0	0.05	5.7	23.51
RPMI-1640	11835, 11875, 11879, 12633, 21870, 27016, 31870, 32404, 61870.	24	0	7.8	0	0	30.05	0.05	124.5	60.1
		24	0	7.4	2.66	0	0	0.05	49.1	2.66
		24	0	7	15.95	0	0	0.05	18.5	15.95
		24	0	6.6	21.51	0	0	0.05	5.7	21.51
DMEM	12100, 12800, 31600, 31800, 11430, 11700, 11900, 12000, 41500, 61100.	0	0	7.8	0	0	54.05	0.05	124.5	108.1
MEM		0	0	7.4	0	0	21.34	0.05	49.1	42.68
RPMI-1640		0	0	7	0	0	8.05	0.05	18.5	16.1
		0	0	6.6	0	0	2.49	0.05	5.7	4.98
MEM	11012, 21011, 23400.	0	25	7.8	0	18.9*	54.05	0.05	135.1	127
RPMI-1640		0	25	7.4	0	13.8*	21.34	0.05	63.4	56.48
		0	25	7	0	8.2*	8.05	0.05	31.2	24.3
		0	25	6.6	0	4.1*	2.49	0.05	13.6	9.08
Supplementary Data 1: Various examples of media in powder form are listed (column 1), alongside their buffering characteristics (2 and 3). To attain a target pH (4), one or more of the following steps must take place before the addition of serum: titration with HCl (5), titration with NaOH (6), addition of NaHCO3 (7). *=pH should be confirmed at the target level ‘at the bench’ at 37°C. Media prep…
