# Supplementary material for: Evidence-based guidelines for controlling pH in mammalian live-cell culture systems
Source: Commun Biol. 2019 Apr 26;2:144. doi: 10.1038/s42003-019-0393-7 (PMC6486606; doi:10.1038/s42003-019-0393-7)
Supplement: Supplementary file 4 — Supplementary Data 2 [file 42003_2019_393_MOESM4_ESM.xlsx]

## Sheet: FIG 1
Figure 1A		5.438		6.595		6.997		7.452		8.429			Figure 1B	pH	R fit		pH	R data		Figure 1C	Bicarbonate (mM)	5% CO2	SEM	Bicarbonate (mM)	10% CO2	SEM		Figure 1D	uL HCL added	pH1	pH2	pH3
	Wavelength	average	SEM	average	SEM	average	SEM	average	SEM	average	SEM			8.79475	8		4.933	0.0392667			44	7.70186	0.000698403	44	7.42261	0.0016307			0	7.96	8	8.001
	350	0.145	0.00324037	0.146667	0.00326599	0.146333	0.00414327	0.156667	0.00389444	0.171333	0.0073598			8.69702	7.5		5.525	0.0660253			33	7.57211	0.00204089	33	7.29265	0.0034124			0.5	7.762	7.794	7.784
	360	0.145	0.00324037	0.148	0.00367424	0.147333	0.00414327	0.159	0.00424264	0.176	0.00883176			8.60692	7		6.029	0.0999953			22	7.39486	0.000611688	22	7.11628	0.00262307			1	7.531	7.548	7.547
	370	0.159	0.003937	0.159667	0.00389444	0.156	0.00441588	0.159667	0.00460072	0.163	0.00578792			8.52183	6.5		6.562	0.225284			11	7.10796	0.00212262	11	6.83591	0.00484413			1.5	7.255	7.255	7.251
	380	0.179667	0.00470815	0.177667	0.00454606	0.168333	0.00501664	0.159667	0.00460072	0.14	0.00187083			8.43982	6		7.129	0.67346			5.5	6.88478	0.00168129	5.5	6.61914	0.00343327			2	6.956	6.963	6.963
	390	0.210667	0.00540062	0.206333	0.00535413	0.191	0.00578792	0.17	0.00533854	0.128	0.00463681			8.35932	5.5		7.557	1.51919			2.75	6.63682	0.00368697	2.75	6.36279	0.00455829			2.5	6.655	6.678	6.719
	400	0.243667	0.00679461	0.237667	0.00641613	0.218	0.00717635	0.190333	0.00637704	0.132667	0.0068678			8.27892	5		8.117	4.07348			0	6.19544	0.00239308	0	5.89092	0.0101591			3	6.384	6.418	6.464
	410	0.278	0.00717635	0.270333	0.00722265	0.247	0.00833667	0.213	0.00674537	0.143333	0.00911958			8.19722	4.5		8.588	6.81655				Eq 1	Eq 1 corr			Eq 1	Eq 1 corr		3.5	6.14	6.152	6.269
	420	0.287	0.00717635	0.277333	0.00722265	0.252	0.00902774	0.215	0.00674537	0.139	0.0107005			8.1127	4						44	7.71427	7.7109		44	7.41324	7.4131		4	5.789	5.873	5.998
	430	0.285667	0.00679461	0.275333	0.00657013	0.250333	0.00872735	0.211667	0.00641613	0.135	0.011225			8.02349	3.5		4.972	0.0378673			22	7.41324	7.413		22	7.11221	7.1183		4.5	5.409	5.556	5.689
	440	0.278	0.00604152	0.267667	0.00641613	0.243	0.00883176	0.207	0.00604152	0.134667	0.0104243			7.92711	3		5.544	0.055698			11	7.11221	7.1241		11	6.81118	6.8353		5		5.21	5.349
	450	0.260333	0.00571548	0.250667	0.00575905	0.229	0.00815475	0.197667	0.00571548	0.135333	0.00843603			7.81988	2.5		5.992	0.0844313			5.5	6.81118	6.8564		5.5	6.51015	6.5769		5.5		4.886	5.005
	460	0.227	0.00463681	0.219333	0.00470815	0.202667	0.00708284	0.181333	0.00496656	0.138	0.00463681			7.69586	2		6.492	0.183999			2.75	6.51015	6.628		2.75	6.20912	6.3612
	470	0.192	0.003937	0.187	0.00367424	0.176	0.00561249	0.165333	0.00426224	0.142667	0.00216025			7.54397	1.5		6.94	0.446548			1.375	6.20912	6.4553		1.375	5.90809	6.2019
	480	0.152667	0.00285774	0.151	0.00244949	0.146667	0.00454606	0.149667	0.00389444	0.153667	0.00567157			7.33909	1		7.496	1.36415			0.6875	5.90809	6.341		0.6875	5.60706	6.0986
	490	0.118667	0.00216025	0.121333	0.00227303	0.124	0.00308221	0.141	0.00353553	0.170333	0.011098			7.2869	0.9		8.104	3.99167			0.34375	5.60706	6.2734		0.34375	5.30603	6.0382
	500	0.0923333	0.00177951	0.0986667	0.00147196	0.107667	0.00267706	0.139	0.00353553	0.195333	0.0171221			7.22883	0.8		8.673	7.49882			0.171875	5.30603	6.2363		0.171875	5.005	6.0053
	510	0.0703333	0.00108012	0.0813333	0.00108012	0.0976667	0.00204124	0.147333	0.00389444	0.235667	0.0243447			7.16323	0.7						0.0859375	5.005	6.2167		0.0859375	4.70397	5.9881		umol NaOH added	pH1	pH2	pH3
	520	0.059	0.000707107	0.0733333	0.00108012	0.0956667	0.00204124	0.160667	0.00426224	0.276333	0.0313156			7.08758	0.6		4.752	0.0305853			0.0429688	4.70397	6.2067		0.0429688	4.40294	5.9793		0	5.137	5.004	5.055
	530	0.051	0.000707107	0.07	0.000707107	0.0986667	0.00204124	0.181667	0.00496656	0.329333	0.0393467			6.99792	0.5		5.5	0.0477233											0.5	5.534	5.365	5.435
	540	0.047	0.000707107	0.071	0.000707107	0.107333	0.00227303	0.210667	0.00567157	0.394333	0.0485918			6.88731	0.4		5.981	0.081274											1	5.933	5.754	5.884
	550	0.0453333	0.000408248	0.0753333	0.00108012	0.120333	0.00294392	0.250667	0.00708284	0.481333	0.0609193			6.82034	0.35		6.464	0.176097											1.5	6.317	6.132	6.286
	560	0.0443333	0.000408248	0.0773333	0.00108012	0.128667	0.00334166	0.275	0.00744983	0.533333	0.0676474			6.74197	0.3		6.934	0.438164											2	6.681	6.473	6.659
	570	0.0423333	0.000408248	0.07	0.000707107	0.111667	0.00267706	0.230667	0.00637704	0.440667	0.0545084			6.64731	0.25		7.561	1.52655											2.5	7.05	6.812	7.022
	580	0.0393333	0.000408248	0.0543333	0.000816497	0.0753333	0.00108012	0.136	0.00353553	0.242667	0.0273344			6.52747	0.2		7.966	3.09462											3	7.4	7.151	7.375
	590	0.0373333	0.000408248	0.044	0.000707107	0.0536667	0.000408248	0.0793333	0.00177951	0.127333	0.0121724			6.36339	0.15		8.453	5.93414											3.5	7.701	7.472	7.654
	600	0.0356667	0.000408248	0.039	0.000707107	0.0416667	0.000816497	0.05	0.000707107	0.066	0.00430116			6.25112	0.125														4	7.942	7.71	7.89
	610	0.0353333	0.000408248	0.0366667	0.000816497	0.038	0.00122474	0.0403333	0.000408248	0.047	0.00187083			6.10026	0.1														4.5		7.931	8.077
	620	0.035	0	0.036	0.000707107	0.0366667	0.000816497	0.0366667	0.000408248	0.0403333	0.00108012			6.02167	0.09														5		8.073
	630	0.0343333	0.000408248	0.0356667	0.000816497	0.0356667	0.000816497	0.0353333	0.000408248	0.037	0.000707107			5.92589	0.08
	640	0.0343333	0.000408248	0.035	0.000707107	0.0353333	0.00108012	0.0343333	0.000408248	0.036	0.000707107			5.80315	0.07
	650	0.034	0	0.035	0.000707107	0.035	0.00122474	0.034	0	0.0353333	0.000408248			5.72588	0.065
														5.63195	0.06
														5.51212	0.055
														5.34639	0.05
														5.23173	0.0475
														5.07569	0.045
														4.99332	0.044
														4.89163	0.043
														4.75872	0.042
														4.56645	0.041

## Sheet: FIG 2
FIG 2A	Conc	Lactate	SEM	Lactic acid	SEM		Fig 2B	day	25	12.5	6.25	3.125	1.5625	0		Fig 2C	Start glucose	Glucose used	sem	Lactate produced	sem		Fig 2D	Cumulative acid	Lactate			Figure 2E	Caco2	pHe	SRB	SEM		Figure 2F	time	44 BC	standard deviation	33 BC	standard deviation	22 BC	standard deviation	11 BC	standard deviation	5.5 BC	standard deviation	2.75 BC	standard deviation	0 BC	standard deviation
lactate/lactic	20	7.45989	0.00818763	6.67025	0.0270234			2	7.39614	7.39622	7.39291	7.39231	7.39327	7.41571			25	10.6	0.202073	19.55	0.66			19.93	19.55	0.66			44 mM BC	7.70186	0.867	0.0352			-1	7.70186	0.000698403	7.57211	0.00204089	7.39486	0.000611688	7.10796	0.00212262	6.88478	0.00168129	6.63682	0.00368697	6.19544	0.00239308
(measured)	15	7.46041	0.0114425	7.01419	0.0144906			3	7.31292	7.30676	7.30881	7.31148	7.33885	7.40551			12.5	10.75	0.276225	19.145	0.635			19.137	19.145	0.635			33 mM BC	7.57211	1.0076	0.0118			0
	10	7.45936	0.00549473	7.2129	0.00943283			4	7.15575	7.15302	7.16013	7.24901	7.30601	7.36207			6.25	6.19	0.023094	11.49	0.33			11.8844	11.49	0.33			22 mM BC	7.39486	0.991	0.0116			0	7.69936	0.0103569	7.55514		7.38222		7.10911		6.91332	0.0215801	6.66551	0.0319777	6.28007
	5	7.45794	0.00668654	7.35283	0.011399			5	6.96988	6.96254	7.10549	7.29692	7.35352	7.41858			3.125	3.08	0.00408248	6.05	0.35			6.41638	6.05	0.35			11 mM BC	7.10796	0.8715	0.0414			0.5	7.94784		7.73871	0.0773262	7.5549		7.26657		7.05836		6.8592		6.48987	0.1255
	0	7.45222	0.00343682	7.45601	0.00868439			6	6.86496	6.89055	7.14953	7.30978	7.36052	7.40292			1.5625	1.5325	0.0057735	4.23	0.14			3.67463	4.23	0.14			5.5 mM BC	6.88478	0.7872	0.0296			1	8.1571		7.93383		7.73122	0.115038	7.4367		7.23761		7.06379	0.102231	6.71213
								7	6.73347	6.79923	7.14757	7.3042	7.35656	7.40858			0	0	0.00881917	2.775	0.991237			1.58632	2.775	0.991237			2.75 mM BC	6.63682	0.5285	0.0593			1.5	8.27925		8.09664		7.88516		7.59146	0.143498	7.39244		7.23023		6.84707	0.0757356
																																			2	8.37761	0.0566768	8.20511		8.03118		7.72784		7.52784	0.105804	7.35592	0.0607311	6.9421
																	Fit to data												DLD1	pHe	SRB	SEM			2.5	8.4438		8.27935	0.0493436	8.14206		7.84064		7.63733		7.45255		7.00342	0.0599174
																	Glucose	Used	Lac										44 mM BC	7.70186	0.9664	0.0116			3	8.49188		8.34554		8.21561	0.0874634	7.93554		7.73054		7.53212	0.0423477	7.04643
Predicted	Starting Bicarb	Lactate	pH	Lactic acid	pH												0	0	0										33 mM BC	7.57211	0.9966	0.0032			3.5	8.5095		8.3825		8.27163		8.01656	0.128015	7.8031		7.59533		7.08537	0.0509563
	22	20	7.45103	20	6.67288												1	1	1.77										22 mM BC	7.39486	0.9647	0.0043			4	8.52236	0.0142795	8.41084		8.32031		8.08892		7.86727	0.0887807	7.64746	0.0361335	7.1138
	22	15	7.45103	15	7.02506												2	2	3.54										11 mM BC	7.10796	0.8034	0.0104			4.5	8.53827		8.44	0.0265192	8.3559		8.14992		7.92344		7.69149		7.1404	0.0489051
	22	10	7.45103	10	7.21695												3	3	5.31										5.5 mM BC	6.88478	0.4181	0.0147			5	8.56311		8.45828		8.38458	0.0561927	8.20374		7.97477		7.73204	0.0334139	7.16237
	22	5	7.45103	5	7.34957												4	4	7.08										2.75 mM BC	6.63682	0.2172	0.0112			5.5	8.55776		8.4807		8.40646		8.25146	0.0947306	8.02059		7.76749		7.18324	0.0425637
	22	0	7.45103	0	7.45103												5	5	8.85																6	8.56971	0.0240302	8.4959		8.43502		8.29081		8.06268	0.0721033	7.79949	0.0312597	7.20393
																	6	6	10.62										NCIH747	pHe	SRB	SEM			6.5	8.57872		8.50814	0.0136941	8.44666		8.3244		8.10006		7.82892		7.22042	0.0363698
																	7	7	12.39										44 mM BC	7.70186	0.6311	0.0568			7	8.58376		8.52343		8.45697	0.032335	8.35457		8.1338		7.85551	0.0287057	7.23448
																	8	8	14.16										33 mM BC	7.57211	0.8815	0.0477			7.5	8.59074		8.52511		8.48382		8.37784	0.0754494	8.16509		7.87988		7.24992	0.0319823
																	9	9	15.93										22 mM BC	7.39486	0.9699	0.0423			8	8.59568	0.0267843	8.53557		8.48818		8.39972		8.19267	0.0525919	7.90216	0.0262224	7.2643
																	10	10	17.7										11 mM BC	7.10796	0.9176	0.0556			8.5	8.59916		8.53979	0.00430578	8.50407		8.42146		8.21729		7.92199		7.27617	0.0282118
																	11	11	19.47										5.5 mM BC	6.88478	0.6032	0.0452			9	8.60233		8.55052		8.51818	0.0438225	8.44015		8.23992		7.94192	0.0260314	7.28881
																	12	11	19.47										2.75 mM BC	6.63682	0.2358	0.0287			9.5	8.60816		8.55634		8.52766		8.45132	0.0567791	8.2618		7.96088		7.30054	0.0204579
																	13	11	19.47																10	8.61123	0.0272243	8.56403		8.53619		8.47722		8.2779	0.0378769	7.97674	0.0229919	7.31039
																	14	11	19.47																10.5	8.60753		8.56526	0.018999	8.54122		8.48529		8.29348		7.99212		7.32116	0.0161514
																	15	11	19.47										Fits	Caco2	DLD1	NCIH747			11	8.61428		8.57205		8.5522	0.029433	8.50209		8.30907		8.00754	0.0202026	7.33068
																	16	11	19.47										6.6368	0.5421	0.1938	0.2273			11.5	8.6177		8.57201		8.55758		8.51574	0.0521049	8.32315		8.02033		7.33963	0.0108772
																	17	11	19.47										6.6901	0.587	0.2375	0.2963			12	8.61608	0.0321212	8.57273		8.56496		8.53025		8.33515	0.0218503	8.03208	0.0184393	7.34928
																	18	11	19.47										6.7433	0.6318	0.2885	0.3761			12.5	8.6161		8.57631	0.0260514	8.56928		8.54307		8.34536		8.04422		7.35727	0.00578957
																	19	11	19.47										6.7966	0.676	0.3468	0.4638			13	8.6182		8.57813		8.57687	0.0242459	8.55346		8.3578		8.05546	0.0164083	7.36581
																	20	11	19.47										6.8498	0.7193	0.4117	0.5547			13.5	8.61961		8.58224		8.58598		8.56646	0.0480561	8.36715		8.0648		7.37433	0.000754712
																	21	11	19.47										6.9031	0.7612	0.482	0.6438			14	8.62177	0.0362694	8.57884		8.5839		8.57074		8.37837	0.0143877	8.07492	0.0127573	7.38234
																	22	11	19.47										6.9563	0.8013	0.5557	0.7264			14.5	8.62093		8.58335	0.0338809	8.58678		8.58297		8.38712		8.08417		7.39018	0.00487365
																	23	11	19.47										7.0096	0.8392	0.6303	0.7992			15	8.61981		8.58596		8.5922	0.023294	8.592		8.39383		8.09159	0.0116876	7.39695
																	24	11	19.47										7.0628	0.8744	0.703	0.8607			15.5	8.61961		8.58746		8.59074		8.59899	0.0313399	8.40615		8.09887		7.40353	0.00921952
																	25	11	19.47										7.1161	0.9065	0.771	0.9105			16	8.62272	0.0475345	8.58569		8.59527		8.60697		8.40817	0.0043023	8.10567	0.0091441	7.40949
																													7.1693	0.9349	0.8319	0.949			16.5	8.62364		8.58457	0.0381551	8.59684		8.60895		8.41432		8.1109		7.41602	0.0137662
																													7.2226	0.959	0.884	0.9766			17	8.62604		8.58527		8.59959	0.0105138	8.6163		8.41913		8.11447	0.00544971	7.42216
																													7.2758	0.9782	0.9263	0.9937			17.5	8.62024		8.58075		8.59988		8.62185	0.0238635	8.42522		8.11879		7.42593	0.0177248
																													7.3291	0.9919	0.9585	1			18	8.62361	0.0507735	8.58086		8.60076		8.62386		8.42405	0.00169366	8.1214	0.00190885	7.43088
																													7.3823	0.9993	0.9811	0.9945			18.5	8.62036		8.584	0.0411705	8.60066		8.62758		8.43076		8.12314		7.43423	0.0214337
																													7.4356	1	0.9946	0.9758			19	8.61231		8.57977		8.60161	0.000259275	8.6294		8.43407		8.12409	0.00236892	7.43771
																													7.4889	0.9933	1	0.9419			19.5	8.61345		8.57824		8.60144		8.62868	0.0140246	8.4317		8.12678		7.44137	0.0263185
																													7.5421	0.9789	0.9982	0.8914			20	8.37299	0.0913591	8.32015		8.15925		7.79582		7.50624	0.152459	7.1081	0.106888	6.46726
																													7.5954	0.9567	0.9902	0.8236			20.5	7.97635		7.93257	0.0762194	7.73389		7.36135		7.09115		6.74823		6.1897	0.0120277
																													7.6486	0.9267	0.9765	0.74			21	7.81628		7.72943		7.5324	0.0445628	7.2104		6.94453		6.63108	0.00380438	6.11023
																													7.7019	0.8894	0.9576	0.6445			21.5	7.759		7.62629		7.44437		7.12801	0.0378595	6.8869		6.5886		6.08824	0.00518259
																																			22	7.73585	0.00748829	7.57957		7.3982		7.08684		6.86237	0.00378324	6.57221	0.0117073	6.07566
																																			22.5	7.72596		7.55527	0.00567933	7.37529		7.0683		6.85022		6.56234		6.07288	8.95315e-05
																																			23	7.7208		7.54146		7.36192	0.00183001	7.05857		6.84117		6.55671	0.0151174	6.06724
																																			23.5	7.71874		7.5351		7.35431		7.05319	0.00149839	6.83654		6.55223		6.06497	0.00277859
																																			24	7.71945	0.022126	7.53183		7.34992		7.05046		6.83539	0.00866298	6.55145	0.0164242	6.06528

## Sheet: FIG 3
Figure 3A	Average	HEPES	PIPES	MES	HEPES + BC	PIPES + BC	MES + BC		Figure 3B	HEPES	PIPES	MES	HEPES + BC	PIPES + BC	MES + BC		Fig 3E,G	Caco2	Expected extracellular pH	average	SEM		Fits	Caco	DLD
	-15	7.6	6.7	6.1	7.6	6.7	6.1											44 mM BC	7.70186	2.45962	0.0999293		6.5	1.2171	0.3823
																		33 mM BC	7.57211	2.85854	0.0333929		6.6	1.4501	0.5755
	0	7.59934	6.56697	5.90296	7.63752	6.75576	6.05937			0.0240638	0.0986757	0.0706914	0.0460663	0.0749031	0.0527613			22 mM BC	7.39486	2.81137	0.0328454		6.7	1.689	0.8465
	10	7.5161	6.53518	5.87971	7.60789	6.7796	6.1817			0.0490701	0.100058	0.0917565	0.0286395	0.0854859	0.0344217			11 mM BC	7.10796	2.47242	0.11758		6.8	1.9258	1.2047
	20	7.38656	6.49002	5.83985	7.56155	6.78595	6.23737			0.0384395	0.0954391	0.105202	0.020578	0.0986914	0.0387852			5.5 mM BC	6.88478	2.23321	0.0840674		6.9	2.1526	1.6409
	30	7.28216	6.45248	5.82814	7.51639	6.7894	6.29263			0.0289089	0.0869077	0.101106	0.0129533	0.111063	0.0271547			2.75 mM BC	6.63682	1.49937	0.168224		7	2.3618	2.1188
	40	7.20566	6.43497	5.81755	7.48997	6.79459	6.33127			0.0233382	0.0838983	0.0976986	0.013332	0.121389	0.0336726								7.1	2.5451	2.5796
	50	7.14953	6.41785	5.80418	7.47067	6.79634	6.36388			0.0184062	0.0870779	0.106291	0.0135887	0.130414	0.0448876			20 mM HEPES	7.6	2.31233	0.213477		7.2	2.6931	2.9642
	60	7.10923	6.40941	5.81409	7.4606	6.8007	6.39426			0.0142849	0.0849097	0.112145	0.0156046	0.134073	0.0481905			15 mM HEPES 5 mM PIPES	7.375	2.76311	0.150592		7.3	2.7947	3.2358
	70	7.07828	6.40328	5.81005	7.45217	6.80467	6.42012			0.0139623	0.0845104	0.105362	0.0157338	0.140743	0.0575188			10 mM HEPES 10 mM PIPES	7.15	2.67989	0.0518046		7.4	2.8378	3.3881
	80	7.05599	6.39954	5.8095	7.44606	6.80684	6.44414			0.0139515	0.0817434	0.107253	0.0147568	0.144323	0.0625645			5 mM HEPES 15 mM PIPES	6.925	2.51267	0.103293		7.5	2.8112	3.4351
	90	7.03838	6.39358	5.80699	7.44092	6.80973	6.4622			0.0131743	0.0786913	0.107107	0.0149924	0.146952	0.067729			20 mM PIPES	6.7	1.35933	0.0810311		7.6	2.7074	3.3973
	100	7.023	6.37904	5.74972	7.43556	6.80598	6.46956			0.0164439	0.089893	0.147987	0.0173064	0.153977	0.0818397								7.7	2.5271	3.2915
	110	7.01541	6.38887	5.80851	7.43382	6.81141	6.49213			0.0137371	0.080074	0.10526	0.0156599	0.153065	0.0792204			20 mM HEPES + 22 mM BC	7.6	2.62422	0.359663
	120	7.00855	6.38905	5.80446	7.43201	6.81209	6.50562			0.0129534	0.0801069	0.0981593	0.015516	0.153689	0.0852659			15 mM HEPES 5 mM PIPES + 22 mM BC	7.375	2.73389	0.273857
	130	7.00238	6.38543	5.81186	7.42953	6.81299	6.51351			0.0133612	0.0774754	0.104588	0.0158004	0.154533	0.0894502			10 mM HEPES 10 mM PIPES + 22 mM BC	7.15	2.74144	0.142692
	140	6.99698	6.38585	5.79992	7.42745	6.81388	6.51871			0.0131612	0.0778446	0.0972821	0.0164481	0.155378	0.0920387			5 mM HEPES 15 mM PIPES + 22 mM BC	6.925	2.64889	0.157986
	150	6.99241	6.38466	5.80922	7.42589	6.81401	6.52741			0.013351	0.0773652	0.0975486	0.0172422	0.155605	0.0948287			20 mM PIPES + 22 mM BC	6.7	2.44789	0.0343513
	160	6.98908	6.38508	5.80922	7.42487	6.81302	6.52981			0.0137673	0.0777371	0.0975486	0.0175534	0.158179	0.0984632
	170	6.98659	6.38224	5.8074	7.42336	6.81318	6.53273			0.0138732	0.0779642	0.0973002	0.0170151	0.158291	0.100299		Fig 3D,F	DLD1	Expected extracellular pH	average	SEM
	180	6.98518	6.38222	5.80623	7.4222	6.8127	6.53583			0.0143113	0.0777251	0.0902296	0.0175627	0.159486	0.100635			44 mM BC	7.70186	3.31894	0.0399993
																		33 mM BC	7.57211	3.42289	0.0111313
																		22 mM BC	7.39486	3.31306	0.0146223
																		11 mM BC	7.10796	2.75933	0.0356003
																		5.5 mM BC	6.88478	1.43611	0.0505947
																		2.75 mM BC	6.63682	0.745833	0.0383695
																		20 mM HEPES	7.6	2.73311	0.0907519
																		15 mM HEPES 5 mM PIPES	7.375	2.46189	0.131275
																		10 mM HEPES 10 mM PIPES	7.15	2.07244	0.192683
																		5 mM HEPES 15 mM PIPES	6.925	1.49156	0.257222
																		20 mM PIPES	6.7	0.492778	0.0857614
																		20 mM HEPES + 22 mM BC	7.6	3.341	0.0387475
																		15 mM HEPES 5 mM PIPES + 22 mM BC	7.375	3.26611	0.041911
																		10 mM HEPES 10 mM PIPES + 22 mM BC	7.15	3.14489	0.0348209
																		5 mM HEPES 15 mM PIPES + 22 mM BC	6.925	3.05356	0.0513436
																		20 mM PIPES + 22 mM BC	6.7	1.945	0.285751

## Sheet: FIG 4
FIG 4A	Time course	Time	HEPES/MES + 44 BC (pH 7.7)	HEPES/MES + 33 BC (pH 7.6)	HEPES/MES + 22 BC (pH 7.4)	HEPES/MES + 11 BC (pH 7.1)	HEPES/MES + 5.5 BC (pH 6.9)	HEPES/MES + 2.75 BC (pH 6.63)	HEPES/MES + 44 BC (pH 7.7)	HEPES/MES + 33 BC (pH 7.6)	HEPES/MES + 22 BC (pH 7.4)	HEPES/MES + 11 BC (pH 7.1)	HEPES/MES + 5.5 BC (pH 6.9)	HEPES/MES + 2.75 BC (pH 6.63)		FIG 4C	Extracelular pH	Caco2	from 22 mM bicarbonate starting					Fig 4C-F	Histograms			Buffering		Lactate			Fig 4G	Titration curves	pH	Hepes	Pipes	Mes		Fig 4H	DMEM type	Osmolality		Fig 4I	Calcium binding	Buffer	pH	In DMEM	SEM
		-30	7.69261	7.57683	7.39022	7.12195	6.82717	6.56057										day	Hepes/Mes + 22mM BC		22 mM BC					Caco2	22BC	43.1711		23.42	0.775672				4	0.0100187	0.0398258	0.19802			D5796	361.587				22mM Bicarb	not titrated	2.09383	0.00819782
																			average	SEM	average	SEM					10MesHep+BC	49.7199	1.15169	27.58	1.02879				4.2	0.015874	0.0630462	0.312033			D7777	274.316				20mM Mes	6.1	1.78473	0.0229597
		0	7.94569	7.86653	7.72318	7.37306	7.10964	6.8164	0.276487	0.256511	0.206996	0.173014	0.147396	0.104725				2	7.40011	0.0187669	7.4179	0.0245116													4.4	0.0251468	0.0997376	0.490067			D1152	229.825				20mM Pipes	6.7	1.816	0.0242301
		10	7.93879	7.85853	7.71802	7.36134	7.07624	6.76493	0.254791	0.242957	0.188003	0.154789	0.100524	0.0642937				3	7.36989	0.0187147	7.3775	0.0296858				DLD1	22BC	40.0023		22.2	1.12929				4.6	0.0398258	0.157614	0.76573								20mM Hepes	7.5	1.6956	0.0203673
		20	7.87711	7.78048	7.62404	7.29026	7.00177	6.6988	0.187778	0.172612	0.11685	0.104222	0.0506475	0.0293141				4	7.28267	0.057579	7.25709	0.0818524					10MesHep+BC	47.4206	1.18545	27.83	1.30347				4.8	0.0630462	0.248655	1.18702
		30	7.81744	7.71359	7.54995	7.23577	6.95017	6.64949	0.129957	0.111502	0.0602979	0.0641957	0.0254284	0.0122816				5	7.19666	0.0336959	7.12957	0.0184534													5	0.0997376	0.391246	1.81818
		40	7.77459	7.67232	7.5058	7.20163	6.9191	6.6214	0.0824879	0.0742041	0.0293635	0.0433958	0.0103931	0.00655519				6	6.94298	0.0884224	6.87271	0.09786				DLD1	22BC	36.9443		21.04	0.650392				5.2	0.157614	0.613069	2.73614
		50	7.75191	7.64754	7.47812	7.18042	6.90019	6.60314	0.0594675	0.0509495	0.010734	0.0305515	0.0053563	0.00342444				7	6.82649	0.0404946	6.76667	0.0661713					30MesHep+BC	59.5986	1.6132	29.235	0.303663				5.4	0.248655	0.954534	4.0152
		60	7.73544	7.63316	7.45927	7.16736	6.88561	6.59034	0.037304	0.033105	0.00625804	0.0205506	0.00673315	0.00218677																					5.6	0.391246	1.47175	5.69494
		70	7.72491	7.62162	7.44895	7.15779	6.87627	6.58383	0.022352	0.023316	0.0135763	0.014581	0.0100683	0.00257088												DLD1	11BC	20.6641		11.7875	0.242259				5.8	0.613069	2.23632	7.73726
		80	7.71836	7.6131	7.43971	7.15045	6.86967	6.57816	0.0143374	0.0153491	0.019488	0.0117786	0.0136371	0.00291731													30MesHep+BC	42.7612	2.06934	19.045	0.795				6	0.954534	3.32675	10
		90	7.7132	7.60738	7.43301	7.14636	6.86535	6.57386	0.00649307	0.00835033	0.0227979	0.0098949	0.0152972	0.00516781																					6.2	1.47175	4.80506	12.2627
		100	7.71023	7.603	7.4292	7.14319	6.8628	6.57329	0.00127606	0.00299655	0.0270262	0.00861143	0.0178787	0.00601607		FIG 4D	Extracelular pH	DLD1	from 22 mM bicarbonate starting																6.4	2.23632	6.67721	14.3051
		110	7.7072	7.59907	7.42502	7.13948	6.86008	6.57021	0.00511314	0.00325133	0.0287578	0.00881489	0.018803	0.00525403				day	Hepes/Mes + 22mM BC		22 mM BC														6.6	3.32675	8.85377	15.9848
		120	7.70485	7.59614	7.42194	7.13709	6.85706	6.56942	0.00847723	0.00528854	0.0298072	0.0088716	0.0197859	0.00493259					average	SEM	average	SEM													6.8	4.80506	11.1462	17.2639
		130	7.70404	7.59423	7.41959	7.13557	6.85613	6.56709	0.0107205	0.00758589	0.0319831	0.00917007	0.0217533	0.00770844				2	7.40242	0.00898401	7.39503	0.0154319													7	6.67721	13.3228	18.1818
		140	7.70325	7.59218	7.41753	7.13399	6.85482	6.56672	0.012986	0.0103554	0.0338571	0.00937054	0.0214739	0.00705851				3	7.36927	0.00829567	7.36188	0.0233847													7.2	8.85377	15.1949	18.813
		150	7.70257	7.59113	7.41661	7.13323	6.85433	6.56702	0.0150508	0.0112818	0.034578	0.00965186	0.0217882	0.00699637				4	7.24559	0.0439524	7.20184	0.0587936													7.4	11.1462	16.6732	19.2343
		160	7.70211	7.58997	7.41529	7.1318	6.85266	6.56472	0.0152287	0.0115942	0.0339858	0.00968753	0.022093	0.00643727				5	7.05315	0.0486476	7.03938	0.0539064													7.6	13.3228	17.7637	19.5099
		170	7.70199	7.58889	7.41386	7.13111	6.85162	6.56523	0.0163648	0.0131318	0.0354283	0.0102704	0.0221799	0.005295				6	6.8293	0.0394534	6.83159	0.0219875													7.8	15.1949	18.5282	19.688
		180	7.71188	7.59136	7.41475	7.13088	6.85268	6.56644	0.0022502	0.0104226	0.0341766	0.0101321	0.0211999	0.0042079				7	6.77256	0.0444125	6.76548	0.0387809													8	16.6732	19.0455	19.802
																																			8.2	17.7637	19.3869	19.8746
FIG 4B	Scatter		TARGET	MEASURED																															8.4	18.5282	19.6088	19.9207
		44	7.70186	7.70532												FIG 4E	Extracelular pH	DLD1	from 22 mM bicarbonate starting																8.6	19.0455	19.7513	19.9499
		33	7.57211	7.59007														day	22BC+30H/M	SEM	22BC	SEM													8.8	19.3869	19.8424	19.9684
		22	7.39486	7.41463														2	7.38899	0.00979452	7.41289	0.023441													9	19.6088	19.9003	19.98
		11	7.10796	7.13127														3	7.35451	0.0102996	7.33882	0.026539													9.2	19.7513	19.937	19.9874
		5.5	6.88478	6.85232														4	7.25434	0.0188715	7.13857	0.0372722													9.4	19.8424	19.9602	19.992
		2.75	6.63682	6.56546														5	7.10579	0.0312591	6.90774	0.0430626													9.6	19.9003	19.9749	19.995
																		6	6.96579	0.0283311	6.82939	0.0325719													9.8	19.937	19.9841	19.9968
																		7	6.85797	0.0194726	6.74313	0.0335388													10	19.9602	19.99	19.998
																FIG 4F	Extracelular pH	DLD1	from acidic pH, 11 mM bicarbonate starting
																		day	11 mM BC + 30 mM HEPES + 30 mM MES	SEM	11 mM BC	SEM
																		2	7.14199	0.0229906	7.15911	0.0309028
																		3	7.05839	0.0113568	7.01952	0.0323371
																		4	6.9568	0.0218903	6.8323	0.044357
																		5	6.8184	0.033935	6.64421	0.0337854
																		6	6.81985	0.0213176	6.68141	0.0583923
																		7	6.7263	0.0310918	6.58465	0.0231517

## Sheet: FIG 5
FIG 5B	pHe	Ratio	SEM	Ratio	pH fit		FIG 5C			CACO2 BC		DLD1 BC			FIG 5E	Histo	CACO2		CACO2			FIG 5F	DLD1		DLD1
	5.413	1.43727	0.00571673	1.4242	5			BC	extracellular pH	average	average SD	average					BICARB		HEPES				BICARB		HEPES
	6.146	1.27419	0.00944105	1.4214	5.1			0	6.19	6.8248	0.0675898	6.83767	0.0461534				6.51103	0	6.77316	0.000215827			6.62131	0	6.87315	1.37582e-05
	6.628	1.0835	0.00878586	1.418	5.2			2.75	6.63	6.87606	0.0536613	6.93285	0.0432782				6.53103	2.72435e-05	6.79316	4.79616e-05			6.64131	0	6.89315	0
	6.941	0.894671	0.0102541	1.4137	5.3			5.5	6.89	6.91211	0.0515771	6.99917	0.0460466				6.55103	0	6.81316	0			6.66131	0	6.91315	0
	7.43	0.60182	0.0117108	1.4083	5.4			11	7.1	6.95677	0.0506664	7.03729	0.039498				6.57103	2.72435e-05	6.83316	2.39808e-05			6.68131	0	6.93315	0
	7.999	0.336308	0.00655131	1.4016	5.5			22	7.39	7.01007	0.0476459	7.12477	0.0455939				6.59103	0	6.85316	2.39808e-05			6.70131	0	6.95315	1.37582e-05
	8.866	0.208164	0.00913064	1.3933	5.6			33	7.57	7.0562	0.0448047	7.19054	0.0469168				6.61103	0	6.87316	0.000119904			6.72131	0	6.97315	2.75164e-05
				1.3829	5.7			44	7.7	7.09044	0.0473712	7.23859	0.0466819				6.63103	0	6.89316	4.79616e-05			6.74131	2.76905e-05	6.99315	2.75164e-05
				1.3702	5.8												6.65103	0	6.91316	9.59233e-05			6.76131	1.38452e-05	7.01315	5.50327e-05
				1.3545	5.9					Caco2 HEPES/MES		DLD1 HEPES/MES					6.67103	5.4487e-05	6.93316	0.000191847			6.78131	1.38452e-05	7.03315	4.12746e-05
				1.3354	6				extracellular pH	average		average					6.69103	8.17305e-05	6.95316	4.79616e-05			6.80131	5.5381e-05	7.05315	4.12746e-05
				1.3122	6.1				6.19	6.80255	0.0742026	6.86955	0.0480167				6.71103	2.72435e-05	6.97316	0.000239808			6.82131	0.000110762	7.07315	4.12746e-05
				1.2843	6.2				6.63	7.05231	0.0655354	7.08874	0.0542538				6.73103	5.4487e-05	6.99316	0.000479616			6.84131	6.92262e-05	7.09315	0.000123824
				1.2511	6.3				6.89	7.16595	0.0601484	7.22076	0.0513807				6.75103	2.72435e-05	7.01316	0.000383693			6.86131	0.000110762	7.11315	8.25491e-05
				1.2122	6.4				7.1	7.22272	0.0545066	7.30376	0.046073				6.77103	0.000163461	7.03316	0.000863309			6.88131	0.000193833	7.13315	0.000247647
				1.1671	6.5				7.39	7.27353	0.0708061	7.37197	0.0427515				6.79103	0.000299679	7.05316	0.00117506			6.90131	0.000415357	7.15315	0.000288922
				1.1158	6.6				7.57	7.33029	0.0698332	7.45648	0.0458973				6.81103	0.00046314	7.07316	0.00184652			6.92131	0.000761488	7.17315	0.000371471
				1.0584	6.7				7.7	7.36825	0.0753883	7.5037	0.0460824				6.83103	0.000953523	7.09316	0.00263789			6.94131	0.00141221	7.19315	0.000811733
				0.9958	6.8												6.85103	0.00138942	7.11316	0.00503597			6.96131	0.00206294	7.21315	0.00130703
				0.9289	6.9												6.87103	0.00302403	7.13316	0.00844125			6.98131	0.00294904	7.23315	0.00240768
				0.8593	7			FITS	Caco BC	Caco H	DLD BC	DLD H					6.89103	0.00741023	7.15316	0.0167626			7.00131	0.00553809	7.25315	0.00531066
				0.7887	7.1			6	6.7715	6.6886	6.771	6.7642					6.91103	0.0165368	7.17316	0.0293765			7.02131	0.010287	7.27315	0.0112955
				0.7189	7.2			6.1	6.7892	6.7536	6.7973	6.8212					6.93103	0.0336185	7.19316	0.0523981			7.04131	0.0241461	7.29315	0.0252188
				0.6517	7.3			6.2	6.807	6.8153	6.8236	6.8763					6.95103	0.0663652	7.21316	0.087458			7.06131	0.0531103	7.31315	0.052914
				0.5886	7.4			6.3	6.8247	6.8738	6.8499	6.9297					6.97103	0.110827	7.23316	0.12036			7.08131	0.113614	7.33315	0.106337
				0.5307	7.5			6.4	6.8425	6.929	6.8762	6.9814					6.99103	0.158012	7.25316	0.1394			7.10131	0.195965	7.35315	0.173009
				0.4788	7.6			6.5	6.8602	6.981	6.9025	7.0313					7.01103	0.185201	7.27316	0.141679			7.12131	0.230814	7.37315	0.221823
				0.4331	7.7			6.6	6.878	7.0297	6.9287	7.0795					7.03103	0.17335	7.29316	0.1147			7.14131	0.165395	7.39315	0.19311
				0.3936	7.8			6.7	6.8957	7.0752	6.955	7.1259					7.05103	0.121315	7.31316	0.0853717			7.16131	0.0887757	7.41315	0.109887
				0.3599	7.9			6.8	6.9135	7.1174	6.9813	7.1705					7.07103	0.0638315	7.33316	0.0577218			7.18131	0.0431418	7.43315	0.0525425
				0.3315	8			6.9	6.9313	7.1564	7.0076	7.2134					7.09103	0.0293413	7.35316	0.0401918			7.20131	0.0231908	7.45315	0.0220269
				0.3079	8.1			7	6.949	7.1921	7.0339	7.2546					7.11103	0.0132676	7.37316	0.0279616			7.22131	0.0115331	7.47315	0.0101398
				0.2884	8.2			7.1	6.9668	7.2246	7.0602	7.294					7.13103	0.00645671	7.39316	0.0203837			7.24131	0.00851482	7.49315	0.00477409
				0.2725	8.3			7.2	6.9845	7.2538	7.0865	7.3316					7.15103	0.00365063	7.41316	0.0129736			7.26131	0.00605037	7.51315	0.00233889
				0.2595	8.4			7.3	7.0023	7.2798	7.1128	7.3675					7.17103	0.00212499	7.43316	0.00896882			7.28131	0.00387667	7.53315	0.00144461
				0.2489	8.5			7.4	7.02	7.3025	7.1391	7.4016					7.19103	0.000681088	7.45316	0.00707434			7.30131	0.00272751	7.55315	0.000646635
				0.2404	8.6			7.5	7.0378	7.322	7.1653	7.434					7.21103	0.000381409	7.47316	0.00482014			7.32131	0.00186911	7.57315	0.000440262
				0.2336	8.7			7.6	7.0555	7.3383	7.1916	7.4646					7.23103	0.000354166	7.49316	0.00297362			7.34131	0.00109377	7.59315	0.000371471
				0.2281	8.8			7.7	7.0733	7.3513	7.2179	7.4935					7.25103	0.000354166	7.51316	0.00268585			7.36131	0.00084456	7.61315	0.000233889
				0.2237	8.9			7.8	7.091	7.361	7.2442	7.5206					7.27103	8.17305e-05	7.53316	0.00165468			7.38131	0.000415357	7.63315	8.25491e-05
				0.2202	9			7.9	7.1088	7.3676	7.2705	7.5459					7.29103	8.17305e-05	7.55316	0.00117506			7.40131	0.00026306	7.65315	4.12746e-05
								8	7.1265	7.3708	7.2968	7.5696					7.31103	2.72435e-05	7.57316	0.00059952			7.42131	0.000179988	7.67315	4.12746e-05
																	7.33103	5.4487e-05	7.59316	0.000239808			7.44131	0.000193833	7.69315	2.75164e-05
																	7.35103	2.72435e-05	7.61316	0.000239808			7.46131	0.000124607	7.71315	4.12746e-05
																	7.37103	0	7.63316	0.000191847			7.48131	2.76905e-05	7.73315	0
																	7.39103	2.72435e-05	7.65316	0.000167866			7.50131	0	7.75315	0
																	7.41103	0	7.67316	0.000119904			7.52131	1.38452e-05	7.77315	0
																	7.43103	0	7.69316	0.000119904			7.54131	1.38452e-05	7.79315	0
																	7.45103	0	7.71316	2.39808e-05			7.56131	2.76905e-05	7.81315	0
																	7.47103	0	7.73316	2.39808e-05			7.58131	1.38452e-05	7.83315	0
																	7.49103	0	7.75316	0			7.60131	0	7.85315	0
																	7.51103	2.72435e-05	7.77316	0.000263789			7.62131	4.15357e-05	7.87315	0
