# Supplementary material for: Evidence-based guidelines for controlling pH in mammalian live-cell culture systems
Source: Commun Biol. 2019 Apr 26;2:144. doi: 10.1038/s42003-019-0393-7 (PMC6486606; doi:10.1038/s42003-019-0393-7)
Supplement: Supplementary file 5 — Supplementary Code 1 [file 42003_2019_393_MOESM5_ESM.txt]

%script to analyse images for pHi
%the stack should be a sequence: SNARF ch1, SNARF ch2, DAPI, bright field
clear
fold{1}='.\HDC82 (3) CAR1 (3)\'; %here enter folder where image is stored

for ifold=1:length(fold)
    filename=strcat(fold{ifold},'stack.tif');  %open stack of images
    info=imfinfo(filename);
    num_fields=fix(numel(info)/4);
    for icell=1:num_fields,
        %prepare DAPI mask
        DAPI=imsharpen(imread(filename,4*(icell-1)+4));
        back=imopen(DAPI,strel('disk',5));
        DAPI2=im2bw(DAPI-back,graythresh(DAPI-back));  
        [cen, rad] = imfindcircles(DAPI2,[4 8], 'Sensitivity',1,'Method','twostage'); %find DAPI nuclei
        figure;
        subplot(2,3,1);hold on;surf(double(DAPI2));shading flat;viscircles(cen,rad);view(0,90);axis equal; axis off

        %prepare SNARF channels
        Ch1i = imread(filename,4*(icell-1)+1);
        Ch2i = imread(filename,4*(icell-1)+2);
        [optimizer, metric] = imregconfig('monomodal');
        Ch2i = imregister(Ch2i,Ch1i,'translation',optimizer, metric); %co-registers both SNARF channels
        Ch1=double(Ch1i);
        Ch2=double(Ch2i);
        wid=length(Ch1(:,1));
        hei=length(Ch1(1,:));

        %background: taken as the lowest edge of the histogram
        vi=[0:16:2^16];
        h1=hist(Ch1(:),vi);
        h2=hist(Ch2(:),vi);
        [maxh1,iback1]=max(h1(1:end-5));
        [maxh2,iback2]=max(h2(1:end-5));
        while h1(iback1)/maxh1>0.005,
            iback1=iback1-1;
        end
        back1=vi(iback1);
        while h2(iback2)/maxh2>0.005,
            iback2=iback2-1;
        end
        back2=vi(iback2);
        subplot(2,3,3);hold on;plot(vi,h1/maxh1,'r');plot([back1 back1],[0 1],'r--');plot(vi,h2/maxh2,'k');plot([back2 back2],[0 1],'k--');axis off

        %remove saturation: take out all pixels that are >95% of saturation
        sat=union(find(Ch1>0.95*2^16),find(Ch2>0.95*2^16));
        Ch1(sat)=NaN;
        Ch2(sat)=NaN;
        subplot(2,3,2);hold on;
        snarfimg = ind2rgb(floor((Ch1+Ch2)/512),hot(256));
        s=surf([1 hei],[1 wid],repmat(0, [2 2]),...
            snarfimg,'facecolor','texture');axis off;axis equal
        shading flat;view(0,90);axis equal; axis off;colormap('jet')

        %measure in ROIs: take cell to extend beyond nucleus radius by factor of 2
        Rmap=NaN*zeros(wid,hei);
        Fmap=NaN*zeros(wid,hei);
        R=[];F=[];
        [xx,yy]=meshgrid([1:hei],[1:wid]);
        icount=0;
        for i=1:length(rad),
            pix = ((xx-cen(i,1)).^2 + (yy-cen(i,2)).^2 < (2*rad(i))^2);
            m1=mean(Ch1(pix));
            m2=mean(Ch2(pix));
            if (m1+m2)/2 > 1.33*(back1+back2)/2, %only if F is >1.33 x background
                icount=icount+1;
                R(icount)=(m2-back2)/(m1-back1); %580nm/640nm ratio
                F(icount)=(m1-back1+m2-back2)/2;
                Rmap(pix)=R(icount);
                Fmap(pix)=F(icount);
                output(:,icount)=[cen(i,1) cen(i,2) m1 back1 m2 back2 R(icount)];
            end
        end
        subplot(2,3,4);surf(Rmap);shading flat;view(0,90);
        caxis([nanmean(R)-3*sqrt(nanvar(R)) nanmean(R)+3*sqrt(nanvar(R))]);
        axis equal; axis off;
        subplot(2,3,6);
        h3=hist3([R' F'],{0:0.02:2.5 0:256:256^2});
        surf([0:0.02:2.5], log10([0:256:256^2]), h3');shading flat;view(0,90);%axis off
        axis([0 2.5 log10(256) log10(256*256)])
        subplot(2,3,5);hold on;surf(log10(Fmap));shading flat;
        axis equal; axis off;
        Rfield(icell,1)=nanmean(R(find(F>10^3.5))); %only ratio corresponding to cells
        Rfield(icell,2)=nanvar(R(find(F>10^3.5)));  %that meet fluorescence threshold
        Rfield(icell,3)=length(R(find(F>10^3.5)));  %criteria
        xlswrite(strcat(fold{ifold},'analysis.xlsx'),output',icell); %write to excel sheet
        clear output
        set(gcf, 'Position', get(0, 'Screensize')); %plot results
        saveas(gcf,strcat(fold{ifold},'export_slice',num2str(icell),'.tif'),'tiff'); %store plot
        close all
    end
    xlswrite(strcat(fold{ifold},'analysis.xlsx'),Rfield,'Summary'); %write to excel sheet
end
